# Supplementary material for: Hybrid Nanomaterial of Graphene Oxide Quantum Dots with Multi-Walled Carbon Nanotubes for Simultaneous Voltammetric Determination of Four DNA Bases
Source: Nanomaterials (Basel). 2023 Apr 29;13(9):1509. doi: 10.3390/nano13091509 (PMC10180489; doi:10.3390/nano13091509)
Supplement: Supplementary file 1 [file nanomaterials-13-01509-s001.zip]

Archive with 1 entries (1 files):
- nanomaterials-2341560-supplementary.pdf
